# Supplementary material for: Comparative Performance of HALP, PNI, and CONUT Scores in No-Reflow Among Patients with Acute Coronary Syndrome: A Prospective Study
Source: J Clin Med. 2026 Jul 2;15(13):5191. doi: 10.3390/jcm15135191 (PMC13362716; doi:10.3390/jcm15135191)
Supplement: Supplementary file 1 [file jcm-15-05191-s001.zip]

Archive with 1 entries (1 files):
- jcm-4371418-supplementary.pdf
